# Supplementary material for: A Study of the Molecular Regulatory Network of VcTCP18 during Blueberry Bud Dormancy
Source: Plants (Basel). 2023 Jul 9;12(14):2595. doi: 10.3390/plants12142595 (PMC10385817; doi:10.3390/plants12142595)
Supplement: Supplementary file 1 [file plants-12-02595-s001.zip]

Archive with 1 entries (1 files):
- plants-2440978-supplementary.pdf
